# Supplementary material for: Loss of Control over Eating, Inhibitory Control, and Reward Sensitivity in Children and Adolescents: A Systematic Review
Source: Nutrients. 2023 Jun 8;15(12):2673. doi: 10.3390/nu15122673 (PMC10303700; doi:10.3390/nu15122673)
Supplement: Supplementary file 1 [file nutrients-15-02673-s001.zip]

Archive with 1 entries (1 files):
- nutrients-2437258-supplementary.pdf
